# Supplementary material for: Detection of titin fragments in urine in response to exercise-induced muscle damage
Source: PLoS One. 2017 Jul 20;12(7):e0181623. doi: 10.1371/journal.pone.0181623 (PMC5519174; doi:10.1371/journal.pone.0181623)
Supplement: S1 Table — Molecular weight (Mw) is the theoretical value for the respective protein. (XLSX) [file pone.0181623.s001.xlsx]

## Sheet: Table S1.
Table S1. A list of 99 proteins differentially expressed before and after acute eccentric exercise, detected with 2D-DIGE.
Molecular weight (Mw) is the theoretical value for the respective protein.
No.	Protein Name	Ac. No.	Mw
1	14 kDa phosphohistidine phosphatase	PLMN_HUMAN	93247
2	3-mercaptopyruvate sulfurtransferase	CO6A1_HUMAN	109602
3	Abhydrolase domain-containing protein 14B	TRFE_HUMAN	79294
4	Acid ceramidase	CAD11_HUMAN	88367
5	Actin; cytoplasmic 1	ANT3_HUMAN	53025
6	Acyl-coenzyme A oxidase-like protein	APOD-HUMAN	21547
7	Alpha-1-antitrypsin	CATA_HUMAN	59947
8	Alpha-2-HS-glycoprotein	A1AT_HUMAN	46878
9	Alpha-enolase	IGHG1_HUMAN	36596
10	Aminoacylase-1	KNG1_HUMAN	72996
11	Antithrombin-Ⅲ	FIBB_HUMAN	56577
12	Apolipoprotein D	ARSA_HUMAN	54409
13	Arylsulfatase A	FIBB_HUMAN	56577
14	Basement membrane-specific heparan sulfate proteoglycan core protein	VTDB_HUMAN	54526
15	Beta-2-microglobulin	CLIP2_HUMAN	116223
16	Cadherin-1	ENOA_HUMAN	47481
17	Cadherin-11	GNS_HUMAN	62840
18	CAP-Gly domain-containing linker protein 2	TPP1_HUMAN	61723
19	Carbonic anhydrase 1	A2GL_HUMAN	38382
20	Carbonic anhydrase 2	ACY1_HUMAN	46084
21	Carcinoembryonic antigen-related cell adhesion molecule 8	IDHC_HUMAN	46915
22	Cartilage intermediate layer protein 2	A2GL_HUMAN	38382
23	Catalase	GALK1_HUMAN	42702
24	Cathepsin D	ACTB_HUMAN	42052
25	Cathepsin Z	PEPA3_HUMAN	42349
26	CD59 glycoprotein	FIBA_HUMAN	95656
27	Collagen alpha-1(VI) chain	ZAGL1_HUMAN	23080
28	Copper transport protein ATOX1	ZA2G_HUMAN	34465
29	Cystatin-A	ALDOA_HUMAN	39851
30	Cystatin-M	ZA2G_HUMAN	34465
31	Ester hydrolase C11orf54	ZA2G_HUMAN	34465
32	Fatty acid-binding protein; heart	CAPG_HUMAN	38760
33	Fatty acid-binding protein; liver	ZA2G_HUMAN	34465
34	Fibrinogen alpha chain	DHSO_HUMAN	38927
35	Fibrinogen beta chain	TRFE_HUMAN	79294
36	Fibrinogen gamma chain	CD14_HUMAN	40678
37	Fructose-bisphosphate aldolase A	CK054_HUMAN	35608
38	Fructose-bisphosphate aldolase B	ALBU_HUMAN	71317
39	Galactokinase	G3P_HUMAN	36201
40	Ganglioside GM2 activator	DDAH1_HUMAN	31444
41	Gelsolin	TRFE_HUMAN	79294
42	Glutamine-rich protein 2	CD14_HUMAN	40678
43	Glutaminyl-peptide cyclotransferase	ITIH4_HUMAN	103521
44	Glyceraldehyde-3-phosphate dehydrogenase	THTM_HUMAN	33443
45	GTP cyclohydrolase 1 feedback regulatory protein	ITIH4_HUMAN	103521
46	Heat shock cognate 71 kDa protein	LDHB_HUMAN	36900
47	Hemoglobin subunit beta	MDHC_HUMAN	36631
48	Ig gamma-1 chain C region	ITIH4_HUMAN	103521
49	Ig kappa chain C region	AMBP_HUMAN	39886
50	Ig lambda-2 chain C regions	PTGDS_HUMAN	21243
51	Integrin-linked kinase-associated serine/threonine phosphatase 2C	PTGDS_HUMAN	21243
52	Inter-alpha-trypsin inhibitor heavy chain H4	CATD_HUMAN	45037
53	Isocitrate dehydrogenase [NADP] cytoplasmic	IGKC_HUMAN	11773
54	Kininogen-1	IGKC_HUMAN	11773
55	Leucine-rich alpha-2-glycoprotein	IGKC_HUMAN	11773
56	Leukocyte elastase inhibitor	CAH1_HUMAN	28909
57	L-lactate dehydrogenase B chain	RET4_HUMAN	23337
58	Lysosomal alpha-glucosidase	RET4_HUMAN	23337
59	Macrophage-capping protein	PEBP1_HUMAN	21158
60	Malate dehydrogenase; cytoplasmic	ABHEB_HUMAN	22446
61	Mannan-binding lectin serine protease 2	PGBM_HUMAN	479253
62	Matrix-remodeling-associated protein 8	QRIC2_HUMAN	181228
63	Monocyte differentiation antigen CD14	PRDX2_HUMAN	22049
64	Multimerin-2	SAP3_HUMAN	21281
65	Myoglobin	HSP7C_HUMAN	71082
66	N(G); N(G)-dimethylarginine dimethylaminohydrolase 1	ALBU_HUMAN	71317
67	N(G); N(G)-dimethylarginine dimethylaminohydrolase 2	LAC2_HUMAN	11458
68	N-acetylglucosamine-6-sulfatase	AMBP_HUMAN	39886
69	Napsin-A	TITIN_HUMAN	3842904
70	Neurofilament heavy polypeptide	MMRN2_HUMAN	105028
71	Nuclear transport factor 2	SAP3_HUMAN	21281
72	Pancreatic secretory trypsin inhibitor	AMBP_HUMAN	39886
73	Pepsin A-3	AMBP_HUMAN	39886
74	Peroxiredoxin-2	PRDX6_HUMAN	25133
75	Peroxiredoxin-5; mitochondrial	CYTM_HUMAN	16785
76	Peroxiredoxin-6	CD59_HUMAN	14795
77	Phosphatidylethanolamine-binding protein 1	IGKC_HUMAN	11773
78	Phosphoglycerate kinase 1	ILKAP_HUMAN	43450
79	Plasminogen	ACOXL_HUMAN	62383
80	Prostaglandin-H2 D-isomerase	PRDX5_HUMAN	22301
81	Prostate-specific antigen	ABHEB_HUMAN	22446
82	Protein AMBP	CEAM8_HUMAN	38415
83	Protein DJ-1	PHP14_HUMAN	13995
84	Protein S100-A6	CYTA_HUMAN	11000
85	Putative zinc-alpha-2-glycoprotein-like 1	IGKC_HUMAN	11773
86	Retinol-binding protein 4	CYTA_HUMAN	11000
87	Secreted Ly-6/uPAR-related protein 2	HBB_HUMAN	16102
88	Serotransferrin	IGKC_HUMAN	11773
89	Serum albumin	GFRP_HUMAN	9749
90	SH3 domain-binding glutamic acid-rich-like protein 3	SLUR2_HUMAN	10723
91	Sorbitol dehydrogenase	S10A6_HUMAN	10230
92	Superoxide dismtase [Cu-Zn]	RS27A_HUMAN	18296
93	Syntenin-1	ATOX1_HUMAN	7568
94	Titin	CAH2_HUMAN	29285
95	Tripeptidyl-peptidase 1	RS27A_HUMAN	18296
96	Ubiquitin-40S ribosomal protein S27a	NFH_HUMAN	112639
97	Vesicular integral-membrane protein VIP36	PRDX2_HUMAN	22049
98	Vitamin D-binding protein	ITIH4_HUMAN	103521
99	Zinc-alpha-2-glycoprotein	DDAH2_HUMAN	29911
